# Supplementary material for: Statistical learning of unbalanced exclusive-or temporal sequences in humans
Source: PLoS One. 2021 Feb 16;16(2):e0246826. doi: 10.1371/journal.pone.0246826 (PMC7886115; doi:10.1371/journal.pone.0246826)
Supplement: S1 File — (TXT) [file pone.0246826.s001.txt]

Deidentified data and analyses for Experiment 1 are posted at https://osf.io/ank3p/files/ .
